# Supplementary material for: Anti-Inflammatory Secondary Metabolites from Penicillium sp. NX-S-6
Source: Mar Drugs. 2025 Jul 4;23(7):280. doi: 10.3390/md23070280 (PMC12300202; doi:10.3390/md23070280)
Supplement: Supplementary file 1 [file marinedrugs-23-00280-s001.zip]

Archive with 1 entries (1 files):
- marinedrugs-3727537-supplementary.pdf
